# Supplementary material for: Antibiotic Prescribing Practices for Apical Periodontitis and Acute Periapical Abscess in Children: A Systematic Review and Meta-Analysis
Source: J Clin Med. 2026 May 18;15(10):3874. doi: 10.3390/jcm15103874 (PMC13207493; doi:10.3390/jcm15103874)
Supplement: Supplementary file 1 [file jcm-15-03874-s001.zip]

Archive with 1 entries (1 files):
- jcm-4298953-supplementary.pdf
